# Supplementary material for: The Development of a Database for Herbal and Dietary Supplement Induced Liver Toxicity
Source: Int J Mol Sci. 2018 Sep 28;19(10):2955. doi: 10.3390/ijms19102955 (PMC6213387; doi:10.3390/ijms19102955)
Supplement: Supplementary file 1 [file ijms-19-02955-s001.zip]

Archive with 4 entries (3 files):
- ijms-344147-suplementary/
- ijms-344147-suplementary/ijms-344147-Table S1-proofreading.docx
- ijms-344147-suplementary/ijms-344147-Table S2-proofreading.docx
- ijms-344147-suplementary/ijms-344147-Table S3-proofreading.docx
